# Supplementary material for: Parishin A Inhibits Oral Squamous Cell Carcinoma via the AKT/mTOR Signaling Pathway
Source: Pharmaceuticals (Basel). 2024 Sep 26;17(10):1277. doi: 10.3390/ph17101277 (PMC11510427; doi:10.3390/ph17101277)
Supplement: Supplementary file 1 [file pharmaceuticals-17-01277-s001.zip]

Archive with 1 entries (1 files):
- pharmaceuticals-3149899-supplementary.pdf
